# Supplementary material for: Modular Assembly of Ordered Hydrophilic Proteins Improve Salinity Tolerance in Escherichia coli
Source: Int J Mol Sci. 2021 Apr 25;22(9):4482. doi: 10.3390/ijms22094482 (PMC8123400; doi:10.3390/ijms22094482)
Supplement: Supplementary file 1 [file ijms-22-04482-s001.zip]

Archive with 1 entries (1 files):
- ijms-1165579-supplementary.pdf
